# Supplementary material for: Clinical Predictive Score for Identifying Metabolic Dysfunction-Associated Steatotic Liver Disease in Individuals with Prediabetes Using Transient Elastography
Source: J Clin Med. 2023 Dec 11;12(24):7617. doi: 10.3390/jcm12247617 (PMC10743615; doi:10.3390/jcm12247617)
Supplement: Supplementary file 1 [file jcm-12-07617-s001.zip]

Archive with 1 entries (1 files):
- jcm-2727076-supplementary.pdf
